# Supplementary material for: SNP Polymorphisms Are Associated with Environmental Factors in Sockeye Salmon Populations Across the Northwest Pacific: Insights from Redundancy Analysis
Source: Genes (Basel). 2024 Nov 19;15(11):1485. doi: 10.3390/genes15111485 (PMC11593481; doi:10.3390/genes15111485)
Supplement: Supplementary file 1 [file genes-15-01485-s001.zip]

Archive with 1 entries (1 files):
- genes-3296466-supplementary.pdf
